# Supplementary material for: Response of the rhizosphere prokaryotic community of barley (Hordeum vulgare L.) to elevated atmospheric CO2 concentration in open‐top chambers
Source: Microbiologyopen. 2017 Mar 30;6(4):e00462. doi: 10.1002/mbo3.462 (PMC5552935; doi:10.1002/mbo3.462)
Supplement: Supplementary file 2 [file MBO3-6-na-s002.xlsx]

## Sheet: Sheet1
Table S2: Taxonomic classification of the sequence variants only detected in the samples from the ambient (A), or the elevated (B) CO2 treatment
The number following a taxon's name is the number of sequences in the sequence variants classified into that taxon.
NA means that the taxonomic assignment had lower than 70% bootstrap support
A											B
Phylum		Classis		Ordo		Familia		Genus			Phylum		Classis		Ordo		Familia		Genus
Acidobacteria	22	Acidobacteria	19	Acidobacteriales	9	Acidobacteriaceae (Subgroup 1)	9	NA	9		Acidobacteria	3	Acidobacteria	3	Subgroup 4	3	Unknown Family	3	Blastocatella	3
				NA	3	NA	3	NA	3		Bacteroidetes	66	Cytophagia	11	Cytophagales	11	Cytophagaceae	11	Cytophaga	9
				Subgroup 6	7	NA	7	NA	7										NA	2
		NA	3	NA	3	NA	3	NA	3				Flavobacteriia	6	Flavobacteriales	6	Flavobacteriaceae	6	Flavobacterium	6
Actinobacteria	20	Actinobacteria	16	Corynebacteriales	2	NA	2	NA	2				NA	11	NA	11	NA	11	NA	11
				Micrococcales	14	Microbacteriaceae	8	NA	8				Sphingobacteriia	38	Sphingobacteriales	38	Chitinophagaceae	17	NA	2
						NA	6	NA	6										Taibaiella	15
		FFCH16263	4	NA	4	NA	4	NA	4								Sphingobacteriaceae	21	Mucilaginibacter	21
Armatimonadetes	11	Chthonomonadetes	4	Chthonomonadales	4	Chthonomonadaceae	4	Chthonomonas	4		Chloroflexi	5	Thermomicrobia	5	JG30-KF-CM45	5	NA	5	NA	5
		NA	7	NA	7	NA	7	NA	7		Firmicutes	44	Clostridia	38	Clostridiales	38	Clostridiaceae 1	36	Clostridium sensu stricto 1	36
Bacteroidetes	49	Bacteroidia	4	Bacteroidales	4	Rikenellaceae	4	vadinBC27 wastewater-sludge group	4								Syntrophomonadaceae	2	Syntrophomonas	2
		Cytophagia	16	Cytophagales	16	Cytophagaceae	12	Hymenobacter	12				Negativicutes	6	Selenomonadales	6	Veillonellaceae	6	Pelosinus	6
						Flammeovirgaceae	4	Nafulsella	4		NA	37	NA	37	NA	37	NA	37	NA	37
		NA	15	NA	15	NA	15	NA	15		Planctomycetes	39	OM190	5	NA	5	NA	5	NA	5
		Sphingobacteriia	14	Sphingobacteriales	14	Chitinophagaceae	3	NA	3				Phycisphaerae	5	Phycisphaerales	2	Phycisphaeraceae	2	NA	2
						NS11-12 marine group	11	NA	11						WD2101 soil group	3	NA	3	NA	3
Chlorobi	13	Ignavibacteria	13	Ignavibacteriales	13	BSV26	13	NA	13				Pla3 lineage	6	NA	6	NA	6	NA	6
Chloroflexi	12	Anaerolineae	5	Anaerolineales	5	Anaerolineaceae	5	NA	5				Planctomycetacia	23	Planctomycetales	23	Planctomycetaceae	23	Gemmata	7
		NA	7	NA	7	NA	7	NA	7										NA	8
Cyanobacteria	3	Melainabacteria	3	Obscuribacterales	3	NA	3	NA	3										Singulisphaera	8
Deinococcus-Thermus	5	Deinococci	5	Deinococcales	5	Deinococcaceae	5	Deinococcus	5		Proteobacteria	165	Alphaproteobacteria	53	DB1-14	7	NA	7	NA	7
Firmicutes	77	Bacilli	42	Bacillales	42	Bacillaceae	23	NA	23						Rickettsiales	3	Rickettsiaceae	3	NA	3
						Planococcaceae	11	NA	11						Sphingomonadales	43	Sphingomonadaceae	43	NA	43
						Thermoactinomycetaceae	8	Kroppenstedtia	8				Deltaproteobacteria	6	Bdellovibrionales	6	Bdellovibrionaceae	6	Bdellovibrio	6
		Clostridia	29	Clostridiales	29	Clostridiaceae 1	8	Clostridium sensu stricto 7	8				Epsilonproteobacteria	80	Campylobacterales	80	Campylobacteraceae	80	Arcobacter	80
						Lachnospiraceae	18	Lachnospiraceae NK3A20 group	14				Gammaproteobacteria	15	Legionellales	3	Coxiellaceae	3	Coxiella	3
								NA	4						NA	8	NA	8	NA	8
						NA	3	NA	3						Xanthomonadales	4	Xanthomonadaceae	4	NA	4
		Negativicutes	6	Selenomonadales	6	NA	3	NA	3				NA	9	NA	9	NA	9	NA	9
						Veillonellaceae	3	NA	3				TA18	2	NA	2	NA	2	NA	2
Gemmatimonadetes	2	Gemmatimonadetes	2	S0134 terrestrial group	2	NA	2	NA	2		Saccharibacteria	3	NA	3	NA	3	NA	3	NA	3
Hydrogenedentes	8	NA	8	NA	8	NA	8	NA	8		SM2F11	2	NA	2	NA	2	NA	2	NA	2
Latescibacteria	7	NA	7	NA	7	NA	7	NA	7		Verrucomicrobia	24	Opitutae	2	Opitutales	2	Opitutaceae	2	Opitutus	2
NA	118	NA	118	NA	118	NA	118	NA	118				Spartobacteria	16	Chthoniobacterales	16	Xiphinematobacteraceae	16	Candidatus Xiphinematobacter	16
Planctomycetes	109	BD7-11	2	NA	2	NA	2	NA	2				Verrucomicrobia Incertae Sedis	6	unknown order	6	unknown family	6	Candidatus Methylacidiphilum	6
		NA	5	NA	5	NA	5	NA	5		WD272	4	NA	4	NA	4	NA	4	NA	4
		OM190	7	NA	7	NA	7	NA	7
		Phycisphaerae	17	Phycisphaerales	17	Phycisphaeraceae	17	CL500-3	3
								Phycisphaera	10
								SM1A02	4
		Planctomycetacia	78	Planctomycetales	78	Planctomycetaceae	78	Isosphaera	4
								NA	43
								Pir4 lineage	4
								Pirellula	8
								Planctomyces	2
								Singulisphaera	7
								Zavarzinella	10
Proteobacteria	270	Alphaproteobacteria	96	NA	6	NA	6	NA	6
				Rhizobiales	33	Aurantimonadaceae	7	Aurantimonas	7
						NA	5	NA	5
						Rhizobiaceae	6	NA	6
						Rhizobiales Incertae Sedis	15	Rhizomicrobium	15
				Rhodospirillales	44	Acetobacteraceae	21	NA	3
								Rhodovastum	18
						DA111	23	NA	23
				Rickettsiales	7	Rickettsiaceae	3	Candidatus Gigarickettsia	3
						Rickettsiales Incertae Sedis	4	Candidatus Captivus	4
				Sphingomonadales	6	NA	3	NA	3
						Sphingomonadaceae	3	NA	3
		Deltaproteobacteria	55	Myxococcales	17	NA	3	NA	3
						Sandaracinaceae	7	NA	7
						Vulgatibacteraceae	7	Vulgatibacter	7
				NA	3	NA	3	NA	3
				Oligoflexales	17	NA	17	NA	17
				Sh765B-TzT-29	18	NA	18	NA	18
		Gammaproteobacteria	106	Legionellales	9	Coxiellaceae	9	Diplorickettsia	5
								NA	4
				NA	26	NA	26	NA	26
				NKB5	25	NA	25	NA	25
				Pseudomonadales	16	Moraxellaceae	16	NA	13
								Psychrobacter	3
				Xanthomonadales	30	Xanthomonadaceae	30	Mizugakiibacter	6
								NA	10
								Stenotrophomonas	14
		NA	13	NA	13	NA	13	NA	13
TM6	8	NA	8	NA	8	NA	8	NA	8
Verrucomicrobia	68	OPB35 soil group	11	NA	11	NA	11	NA	11
		Opitutae	2	NA	2	NA	2	NA	2
		Spartobacteria	4	Chthoniobacterales	4	NA	4	NA	4
		Verrucomicrobia Incertae Sedis	4	unknown order	4	unknown family	4	Candidatus Methylacidiphilum	4
		Verrucomicrobiae	47	Verrucomicrobiales	47	NA	10	NA	10
						Verrucomicrobiaceae	37	NA	37
